# Supplementary material for: Decoding Diagnostic Delay in COPD: An Integrative Analysis of Missed Opportunities, Clinical Risk Profiles, and Targeted Detection Strategies in Primary Care
Source: Diagnostics (Basel). 2025 Aug 30;15(17):2209. doi: 10.3390/diagnostics15172209 (PMC12428083; doi:10.3390/diagnostics15172209)
Supplement: Supplementary file 1 [file diagnostics-15-02209-s001.zip]

Archive with 1 entries (1 files):
- diagnostics-3815618 Supplementary Figure.pdf
